# Supplementary material for: Vegetation Structure and Environmental Correlates of Climbing Behavior for Desert Shrub Ochradenus baccatus
Source: Plants (Basel). 2025 Jun 1;14(11):1696. doi: 10.3390/plants14111696 (PMC12157882; doi:10.3390/plants14111696)
Supplement: Supplementary file 1 [file plants-14-01696-s001.zip]

Archive with 1 entries (1 files):
- plants-3646716-supplementary.pdf
